# Supplementary material for: Comparison of Cellulose Dissolution Behavior by Alkaline and Sulfuric Acid Solvents and Their Films’ Physical Properties
Source: Materials (Basel). 2021 Sep 13;14(18):5273. doi: 10.3390/ma14185273 (PMC8465038; doi:10.3390/ma14185273)
Supplement: Supplementary file 1 [file materials-14-05273-s001.zip]

Archive with 1 entries (1 files):
- materials-1343263-supplementary.pdf
